# Supplementary material for: 2-{[(E)-1,3-Benzodioxol-5-yl]methyl­idene­amino}­benzoic acid
Source: Acta Crystallogr Sect E Struct Rep Online. 2010 Sep 30;66(Pt 10):o2672. doi: 10.1107/S1600536810038420 (PMC2983421; doi:10.1107/S1600536810038420)
Supplement: Supplementary file 1 [file e-66-o2672-sup1.cif]

##############################################################################
###                                                                        ###
###        Electronic paper (Acta Crystallographica Section E)             ###
###                                                                        ###
##############################################################################
#                                                                            #
# This CIF contains the data in a paper accepted for publication in Acta     #
# Crystallographica Section E. It conforms to the requirements of Notes      #
# for Authors for Section E, and has been peer reviewed under the auspices   #
# of the IUCr Commission on Journals.                                        #
#                                                                            #
# Full details of the Crystallographic Information File format               #
# are given in the paper "The Crystallographic Information File (CIF):       #
# a New Standard Archive File for Crystallography" by S. R. Hall, F. H.      #
# Allen and I. D. Brown [Acta Cryst. (1991), A47, 655-685].                  #
#                                                                            #
# The current version of the core CIF dictionary is obtainable from          #
# ftp://ftp.iucr.org/pub/cif_core.dic. The current version number is 2.4.    #
#                                                                            #
# Software is freely available for graphical display of the structure(s) in  #
# this CIF.  For information consult the CIF home page http://www.iucr.org/  #
# cif/home.html                                                              #
#                                                                            #
# This file may be used for bona fide research purposes within the           #
# scientific community so long as proper attribution is given to the journal # 
# article from which it was obtained.                                        #
#                                                                            #
##############################################################################
                                             
data_global
_audit_creation_method     ?
_journal_date_recd_electronic     2010-09-25
_journal_date_accepted     2010-09-25
_journal_name_full     'Acta Crystallographica, Section E'
_journal_year     2010
_journal_volume     66
_journal_issue     10
_journal_page_first     o2672
_journal_page_last     o2672
_journal_paper_category     QO
_journal_coeditor_code     HB5653
_publ_contact_author
;
Muhammad Nawaz Tahir
University of Sargodha
Department of Physics
Sargodha
Pakistan
;
_publ_contact_author_email     'dmntahir_uos@yahoo.com'
_publ_contact_author_fax     '0092 48 32 22 121'
_publ_contact_author_phone     '0092 48 92 30 914'
_publ_section_title
;
2-{[(<i>E</i>)-1,3-Benzodioxol-5-yl]methylideneamino}benzoic acid
;
loop_
    _publ_author_name
    _publ_author_address
    'Tahir, M. Nawaz'
;
Department of Physics
University of Sargodha
Sargodha
Pakistan
;
    'Shad, Hazoor Ahmad'
;
Govt. M. D. College
Department of Chemistry
Toba Tek Singh
Punjab
Pakistan
;
    'Muhammad Naeem Khan'
;
Applied Chemistry Research Center
PCSIR Laboratories Complex
Lahore 54600
Pakistan
;
    'Muhammad Ilyas Tariq'
;
Department of Chemistry
University of Sargodha
Sargodha
Pakistan
;
data_I
_audit_creation_method     SHELXL-97
_chemical_name_systematic
;
2-{[(<i>E</i>)-1,3-Benzodioxol-5-yl]methylideneamino}benzoic acid
;
_chemical_name_common     ?
_chemical_formula_moiety     'C15 H11 N O4'
_chemical_formula_sum     'C15 H11 N O4'
_chemical_formula_iupac     'C15 H11 N O4'
_chemical_formula_weight     269.25
_symmetry_cell_setting     orthorhombic
_symmetry_space_group_name_H-M     'P n a 21'
_symmetry_space_group_name_Hall     'P 2c -2n'
loop_
    _symmetry_equiv_pos_site_id
    _symmetry_equiv_pos_as_xyz
    1 x,y,z
    2 -x,-y,1/2+z
    3 1/2-x,1/2+y,1/2+z
    4 1/2+x,1/2-y,z
_cell_length_a     22.884(2)
_cell_length_b     3.9402(4)
_cell_length_c     13.5696(13)
_cell_angle_alpha     90
_cell_angle_beta     90
_cell_angle_gamma     90
_cell_volume     1223.5(2)
_cell_formula_units_Z     4
_cell_measurement_reflns_used     925
_cell_measurement_theta_min     2.33
_cell_measurement_theta_max     25.24
_cell_measurement_temperature     296(2)
_exptl_crystal_description     needle
_exptl_crystal_colour     'orange yellow'
_exptl_crystal_size_max     0.28
_exptl_crystal_size_mid     0.14
_exptl_crystal_size_min     0.10
_exptl_crystal_density_diffrn     1.462
_exptl_crystal_density_meas     ?
_exptl_crystal_density_method     'not measured'
_exptl_crystal_F_000     560
_exptl_absorpt_coefficient_mu     0.108
_exptl_absorpt_correction_type     multi-scan
_exptl_absorpt_process_details     '(SADABS; Bruker, 2005)'
_exptl_absorpt_correction_T_min     0.980
_exptl_absorpt_correction_T_max     0.988
_exptl_special_details
;
;
_diffrn_ambient_temperature     296(2)
_diffrn_radiation_type     MoK\a
_diffrn_radiation_wavelength     0.71073
_diffrn_radiation_source     'fine-focus sealed tube'
_diffrn_radiation_monochromator     graphite
_diffrn_measurement_device_type     'Bruker Kappa APEXII CCD'
_diffrn_measurement_method     \w
_diffrn_detector_area_resol_mean     8.20
_diffrn_reflns_number     28104
_diffrn_reflns_av_R_equivalents     0.0788
_diffrn_reflns_av_sigmaI/netI     0.0369
_diffrn_reflns_theta_min     2.33
_diffrn_reflns_theta_max     25.24
_diffrn_reflns_theta_full     25.24
_diffrn_measured_fraction_theta_max     0.998
_diffrn_measured_fraction_theta_full     0.998
_diffrn_reflns_limit_h_min     -27
_diffrn_reflns_limit_h_max     27
_diffrn_reflns_limit_k_min     -4
_diffrn_reflns_limit_k_max     4
_diffrn_reflns_limit_l_min     -16
_diffrn_reflns_limit_l_max     16
_diffrn_standards_number     0
_diffrn_standards_interval_count     ?
_diffrn_standards_interval_time     ?
_diffrn_standards_decay_%     ?
_refine_special_details
;
Refinement of <i>F</i>^2^ against ALL reflections. The weighted <i>R</i>-factor
<i>wR</i> and goodness of fit <i>S</i> are based on <i>F</i>^2^, conventional
<i>R</i>-factors <i>R</i> are based on <i>F</i>, with <i>F</i> set to zero for
negative <i>F</i>^2^. The threshold expression of <i>F</i>^2^ >
\s(<i>F</i>^2^) is used only for calculating <i>R</i>-factors(gt) <i>etc</i>.
and is not relevant to the choice of reflections for refinement.
<i>R</i>-factors based on <i>F</i>^2^ are statistically about twice as large
as those based on <i>F</i>, and <i>R</i>- factors based on ALL data will be
even larger.
;
_reflns_number_total     1152
_reflns_number_gt     925
_reflns_threshold_expression     I>2\s(I)
_refine_ls_structure_factor_coef     Fsqd
_refine_ls_matrix_type     full
_refine_ls_R_factor_all     0.0669
_refine_ls_R_factor_gt     0.0492
_refine_ls_wR_factor_gt     0.1086
_refine_ls_wR_factor_ref     0.1221
_refine_ls_goodness_of_fit_ref     1.116
_refine_ls_restrained_S_all     1.115
_refine_ls_number_reflns     1152
_refine_ls_number_parameters     184
_refine_ls_number_restraints     1
_refine_ls_hydrogen_treatment     mixed
_refine_ls_weighting_scheme     calc
_refine_ls_weighting_details
         'calc w=1/[\s^2^(Fo^2^)+(0.0704P)^2^+0.1607P] where P=(Fo^2^+2Fc^2^)/3'
_atom_sites_solution_hydrogens     geom
_atom_sites_solution_primary     direct
_atom_sites_solution_secondary     difmap
_refine_ls_shift/su_max     0.000
_refine_ls_shift/su_mean     0.000
_refine_diff_density_max     0.183
_refine_diff_density_min     -0.214
loop_
    _atom_type_symbol
    _atom_type_description
    _atom_type_scat_dispersion_real
    _atom_type_scat_dispersion_imag
    _atom_type_scat_source
    'C' 'C' 0.0033 0.0016
                         'International Tables Vol C Tables 4.2.6.8 and 6.1.1.4'
    'H' 'H' 0.0000 0.0000
                         'International Tables Vol C Tables 4.2.6.8 and 6.1.1.4'
    'N' 'N' 0.0061 0.0033
                         'International Tables Vol C Tables 4.2.6.8 and 6.1.1.4'
    'O' 'O' 0.0106 0.0060
                         'International Tables Vol C Tables 4.2.6.8 and 6.1.1.4'
_computing_data_collection     'APEX2 (Bruker, 2009)'
_computing_cell_refinement     'SAINT (Bruker, 2009)'
_computing_data_reduction     'SAINT (Bruker, 2009)'
_computing_structure_solution     'SHELXS97 (Sheldrick, 2008)'
_computing_structure_refinement     'SHELXL97 (Sheldrick, 2008)'
_computing_molecular_graphics
                  'ORTEP-3 for Windows (Farrugia, 1997) and PLATON (Spek, 2009)'
_computing_publication_material
                                'WinGX (Farrugia, 1999) and PLATON (Spek, 2009)'
loop_
    _atom_site_type_symbol
    _atom_site_label
    _atom_site_fract_x
    _atom_site_fract_y
    _atom_site_fract_z
    _atom_site_U_iso_or_equiv
    _atom_site_thermal_displace_type
    _atom_site_calc_flag
    _atom_site_refinement_flags
    _atom_site_occupancy
    O O1 0.51893(16) 0.1333(11) 0.1270(2) 0.0783(14) Uani . . 1.000
    O O2 0.60847(16) 0.3309(12) 0.1082(3) 0.0870(16) Uani . . 1.000
    O O3 0.28294(13) -0.2221(9) 0.0939(2) 0.0644(11) Uani . . 1.000
    O O4 0.22350(12) -0.5110(9) 0.2031(3) 0.0615(11) Uani . . 1.000
    N N1 0.47183(15) 0.1225(8) 0.2968(3) 0.0477(11) Uani . . 1.000
    C C1 0.5677(2) 0.2642(12) 0.1623(3) 0.0597(17) Uani . . 1.000
    C C2 0.56974(18) 0.3361(10) 0.2714(3) 0.0453(12) Uani . . 1.000
    C C3 0.62059(19) 0.4809(11) 0.3079(4) 0.0557(16) Uani . . 1.000
    C C4 0.6268(2) 0.5551(12) 0.4064(4) 0.0603(17) Uani . . 1.000
    C C5 0.5811(2) 0.4898(11) 0.4697(4) 0.0613(17) Uani . . 1.000
    C C6 0.53019(19) 0.3494(11) 0.4360(3) 0.0550(16) Uani . . 1.000
    C C7 0.52366(16) 0.2630(10) 0.3363(3) 0.0427(12) Uani . . 1.000
    C C8 0.43348(17) -0.0263(9) 0.3505(3) 0.0487(12) Uani . . 1.000
    C C9 0.37893(17) -0.1565(9) 0.3122(3) 0.0453(12) Uani . . 1.000
    C C10 0.36230(17) -0.1111(11) 0.2122(3) 0.0480(12) Uani . . 1.000
    C C11 0.30981(17) -0.2372(11) 0.1848(3) 0.0463(12) Uani . . 1.000
    C C12 0.27312(17) -0.4075(11) 0.2501(3) 0.0477(14) Uani . . 1.000
    C C13 0.28753(18) -0.4521(11) 0.3468(4) 0.0520(14) Uani . . 1.000
    C C14 0.34183(19) -0.3234(11) 0.3770(3) 0.0520(14) Uani . . 1.000
    C C15 0.2282(2) -0.3962(14) 0.1039(4) 0.0650(17) Uani . . 1.000
    H H1 0.491(3) 0.140(15) 0.166(5) 0.0937 Uiso . . 1.000
    H H3 0.65112 0.52880 0.26487 0.0668 Uiso . . 1.000
    H H4 0.66140 0.64831 0.43000 0.0722 Uiso . . 1.000
    H H5 0.58489 0.54176 0.53624 0.0734 Uiso . . 1.000
    H H6 0.49957 0.31078 0.47961 0.0655 Uiso . . 1.000
    H H8 0.44114 -0.05185 0.41734 0.0582 Uiso . . 1.000
    H H10 0.38644 0.00051 0.16763 0.0575 Uiso . . 1.000
    H H13 0.26261 -0.56229 0.39043 0.0623 Uiso . . 1.000
    H H14 0.35328 -0.35079 0.44231 0.0623 Uiso . . 1.000
    H H15A 0.19620 -0.24411 0.08841 0.0780 Uiso . . 1.000
    H H15B 0.22671 -0.58749 0.05902 0.0780 Uiso . . 1.000
loop_
    _atom_site_aniso_label
    _atom_site_aniso_U_11
    _atom_site_aniso_U_22
    _atom_site_aniso_U_33
    _atom_site_aniso_U_12
    _atom_site_aniso_U_13
    _atom_site_aniso_U_23
    O1 0.071(2) 0.130(3) 0.034(2) -0.009(2) -0.0057(16) -0.008(2)
    O2 0.074(2) 0.143(4) 0.044(2) -0.012(2) 0.0141(19) -0.003(2)
    O3 0.0587(18) 0.094(2) 0.0405(18) -0.0102(18) -0.0039(15) 0.0052(17)
    O4 0.0574(17) 0.080(2) 0.047(2) -0.0098(16) -0.0032(15) 0.0034(18)
    N1 0.0472(19) 0.055(2) 0.041(2) 0.0002(16) 0.0019(17) 0.0018(17)
    C1 0.055(3) 0.079(3) 0.045(3) 0.000(2) -0.002(2) 0.004(2)
    C2 0.052(2) 0.049(2) 0.035(2) 0.0056(19) 0.0013(18) 0.0029(18)
    C3 0.053(2) 0.065(3) 0.049(3) -0.002(2) 0.002(2) -0.001(2)
    C4 0.057(3) 0.068(3) 0.056(3) -0.007(2) -0.011(2) -0.002(2)
    C5 0.079(3) 0.062(3) 0.043(3) -0.008(3) -0.007(3) -0.008(2)
    C6 0.063(3) 0.059(2) 0.043(3) -0.003(2) 0.004(2) -0.002(2)
    C7 0.048(2) 0.044(2) 0.036(2) 0.0044(18) -0.0005(18) 0.0011(16)
    C8 0.055(2) 0.049(2) 0.042(2) 0.007(2) 0.000(2) 0.002(2)
    C9 0.048(2) 0.047(2) 0.041(2) 0.0048(18) 0.0014(19) 0.0020(18)
    C10 0.050(2) 0.054(2) 0.040(2) 0.0019(19) 0.006(2) 0.0058(19)
    C11 0.052(2) 0.054(2) 0.033(2) 0.009(2) 0.0016(19) -0.0006(19)
    C12 0.045(2) 0.055(2) 0.043(3) -0.0001(19) 0.0020(19) -0.001(2)
    C13 0.056(2) 0.055(2) 0.045(3) 0.000(2) 0.006(2) 0.006(2)
    C14 0.056(2) 0.054(2) 0.046(3) 0.008(2) 0.006(2) 0.010(2)
    C15 0.067(3) 0.082(3) 0.046(3) -0.003(3) -0.005(2) 0.006(2)
_geom_special_details
;
Bond distances, angles <i>etc</i>. have been calculated using the rounded
fractional coordinates. All su's are estimated from the variances of the
(full) variance-covariance matrix. The cell e.s.d.'s are taken into account in
the estimation of distances, angles and torsion angles
;
loop_
    _geom_bond_atom_site_label_1
    _geom_bond_atom_site_label_2
    _geom_bond_site_symmetry_1
    _geom_bond_site_symmetry_2
    _geom_bond_distance
    _geom_bond_publ_flag
    O1 C1 . . 1.320(6) no
    O2 C1 . . 1.216(6) no
    O3 C11 . . 1.380(5) no
    O3 C15 . . 1.435(6) no
    O4 C12 . . 1.365(5) no
    O4 C15 . . 1.424(7) no
    O1 H1 . . 0.83(7) no
    N1 C7 . . 1.414(5) no
    N1 C8 . . 1.283(5) no
    C1 C2 . . 1.508(6) no
    C2 C7 . . 1.404(6) no
    C2 C3 . . 1.387(6) no
    C3 C4 . . 1.376(8) no
    C4 C5 . . 1.378(7) no
    C5 C6 . . 1.368(6) no
    C6 C7 . . 1.403(6) no
    C8 C9 . . 1.446(5) no
    C9 C14 . . 1.388(6) no
    C9 C10 . . 1.421(6) no
    C10 C11 . . 1.352(6) no
    C11 C12 . . 1.393(6) no
    C12 C13 . . 1.364(7) no
    C13 C14 . . 1.403(6) no
    C3 H3 . . 0.9300 no
    C4 H4 . . 0.9300 no
    C5 H5 . . 0.9300 no
    C6 H6 . . 0.9300 no
    C8 H8 . . 0.9300 no
    C10 H10 . . 0.9300 no
    C13 H13 . . 0.9300 no
    C14 H14 . . 0.9300 no
    C15 H15A . . 0.9700 no
    C15 H15B . . 0.9700 no
loop_
    _geom_angle_atom_site_label_1
    _geom_angle_atom_site_label_2
    _geom_angle_atom_site_label_3
    _geom_angle_site_symmetry_1
    _geom_angle_site_symmetry_2
    _geom_angle_site_symmetry_3
    _geom_angle
    _geom_angle_publ_flag
    C11 O3 C15 . . . 106.5(3) no
    C12 O4 C15 . . . 106.5(3) no
    C1 O1 H1 . . . 114(5) no
    C7 N1 C8 . . . 122.5(4) no
    O1 C1 O2 . . . 121.0(4) no
    O1 C1 C2 . . . 117.1(4) no
    O2 C1 C2 . . . 121.9(4) no
    C1 C2 C3 . . . 117.0(4) no
    C1 C2 C7 . . . 123.7(4) no
    C3 C2 C7 . . . 119.4(4) no
    C2 C3 C4 . . . 121.4(4) no
    C3 C4 C5 . . . 119.2(4) no
    C4 C5 C6 . . . 120.9(5) no
    C5 C6 C7 . . . 120.7(4) no
    N1 C7 C2 . . . 118.2(4) no
    N1 C7 C6 . . . 123.4(4) no
    C2 C7 C6 . . . 118.4(4) no
    N1 C8 C9 . . . 123.3(4) no
    C8 C9 C14 . . . 117.9(4) no
    C10 C9 C14 . . . 120.1(4) no
    C8 C9 C10 . . . 122.0(4) no
    C9 C10 C11 . . . 117.0(4) no
    O3 C11 C10 . . . 128.8(4) no
    O3 C11 C12 . . . 108.7(3) no
    C10 C11 C12 . . . 122.5(4) no
    O4 C12 C13 . . . 127.7(4) no
    C11 C12 C13 . . . 121.9(4) no
    O4 C12 C11 . . . 110.4(4) no
    C12 C13 C14 . . . 116.6(4) no
    C9 C14 C13 . . . 121.9(4) no
    O3 C15 O4 . . . 107.9(4) no
    C2 C3 H3 . . . 119.00 no
    C4 C3 H3 . . . 119.00 no
    C3 C4 H4 . . . 120.00 no
    C5 C4 H4 . . . 120.00 no
    C4 C5 H5 . . . 120.00 no
    C6 C5 H5 . . . 120.00 no
    C5 C6 H6 . . . 120.00 no
    C7 C6 H6 . . . 120.00 no
    N1 C8 H8 . . . 118.00 no
    C9 C8 H8 . . . 118.00 no
    C9 C10 H10 . . . 121.00 no
    C11 C10 H10 . . . 122.00 no
    C12 C13 H13 . . . 122.00 no
    C14 C13 H13 . . . 122.00 no
    C9 C14 H14 . . . 119.00 no
    C13 C14 H14 . . . 119.00 no
    O3 C15 H15A . . . 110.00 no
    O3 C15 H15B . . . 110.00 no
    O4 C15 H15A . . . 110.00 no
    O4 C15 H15B . . . 110.00 no
    H15A C15 H15B . . . 109.00 no
loop_
    _geom_torsion_atom_site_label_1
    _geom_torsion_atom_site_label_2
    _geom_torsion_atom_site_label_3
    _geom_torsion_atom_site_label_4
    _geom_torsion_site_symmetry_1
    _geom_torsion_site_symmetry_2
    _geom_torsion_site_symmetry_3
    _geom_torsion_site_symmetry_4
    _geom_torsion
    _geom_torsion_publ_flag
    C15 O3 C11 C10 . . . . 179.6(5) no
    C15 O3 C11 C12 . . . . -1.2(5) no
    C11 O3 C15 O4 . . . . 0.5(5) no
    C15 O4 C12 C11 . . . . -1.1(5) no
    C15 O4 C12 C13 . . . . 178.3(5) no
    C12 O4 C15 O3 . . . . 0.4(5) no
    C8 N1 C7 C2 . . . . 162.9(4) no
    C8 N1 C7 C6 . . . . -20.6(6) no
    C7 N1 C8 C9 . . . . 176.8(3) no
    O1 C1 C2 C3 . . . . -178.6(4) no
    O1 C1 C2 C7 . . . . 1.8(6) no
    O2 C1 C2 C3 . . . . -0.4(7) no
    O2 C1 C2 C7 . . . . -180.0(5) no
    C1 C2 C3 C4 . . . . -179.8(4) no
    C7 C2 C3 C4 . . . . -0.1(6) no
    C1 C2 C7 N1 . . . . -1.8(6) no
    C1 C2 C7 C6 . . . . -178.5(4) no
    C3 C2 C7 N1 . . . . 178.6(4) no
    C3 C2 C7 C6 . . . . 1.9(6) no
    C2 C3 C4 C5 . . . . -1.2(7) no
    C3 C4 C5 C6 . . . . 0.7(7) no
    C4 C5 C6 C7 . . . . 1.1(7) no
    C5 C6 C7 N1 . . . . -178.9(4) no
    C5 C6 C7 C2 . . . . -2.4(6) no
    N1 C8 C9 C10 . . . . -3.7(6) no
    N1 C8 C9 C14 . . . . 177.8(4) no
    C8 C9 C10 C11 . . . . -178.7(4) no
    C14 C9 C10 C11 . . . . -0.2(6) no
    C8 C9 C14 C13 . . . . 178.7(4) no
    C10 C9 C14 C13 . . . . 0.2(6) no
    C9 C10 C11 O3 . . . . 178.6(4) no
    C9 C10 C11 C12 . . . . -0.5(6) no
    O3 C11 C12 O4 . . . . 1.5(5) no
    O3 C11 C12 C13 . . . . -178.0(4) no
    C10 C11 C12 O4 . . . . -179.3(4) no
    C10 C11 C12 C13 . . . . 1.3(7) no
    O4 C12 C13 C14 . . . . 179.4(4) no
    C11 C12 C13 C14 . . . . -1.2(6) no
    C12 C13 C14 C9 . . . . 0.5(6) no
loop_
    _geom_hbond_atom_site_label_D
    _geom_hbond_atom_site_label_H
    _geom_hbond_atom_site_label_A
    _geom_hbond_site_symmetry_A
    _geom_hbond_distance_DH
    _geom_hbond_distance_HA
    _geom_hbond_distance_DA
    _geom_hbond_angle_DHA
    _geom_hbond_publ_flag
    O1 H1 N1 . 0.83(7) 1.83(7) 2.544(5) 143(7) yes
    C14 H14 O2 2_655 0.93 2.42 3.337(6) 170 yes
    C15 H15A O2 4_455 0.97 2.60 3.532(6) 162 yes
