# Supplementary material for: 2-{[(E)-1,3-Benzodioxol-5-yl]methyl­idene­amino}­benzoic acid
Source: Acta Crystallogr Sect E Struct Rep Online. 2010 Sep 30;66(Pt 10):o2672. doi: 10.1107/S1600536810038420 (PMC2983421; doi:10.1107/S1600536810038420)
Supplement: Supplementary file 2 [file e-66-o2672-Isup2.hkl]

#
# h,k,l, Fc-squared, Fo-squared, sigma(Fo-squared) and status flag
#
data_I
_shelx_title ' HA97N2 in Pna2(1)'
_shelx_refln_list_code          4
_shelx_F_calc_maximum      120.90
_exptl_crystal_F_000       560.00
_reflns_d_resolution_high  0.8333
 
loop_
 _symmetry_equiv_pos_as_xyz
 'x, y, z'
 '-x, -y, z+1/2'
 '-x+1/2, y+1/2, z+1/2'
 'x+1/2, -y+1/2, z'
 
_cell_length_a    22.8836
_cell_length_b     3.9402
_cell_length_c    13.5696
_cell_angle_alpha  90.000
_cell_angle_beta   90.000
_cell_angle_gamma  90.000
 
_shelx_F_squared_multiplier     1.000
 
loop_
 _refln_index_h
 _refln_index_k
 _refln_index_l
 _refln_F_squared_calc
 _refln_F_squared_meas
 _refln_F_squared_sigma
 _refln_observed_status
   4   0   0      827.62      719.99     10.54 o
   6   0   0     1548.12     1368.41     13.61 o
   8   0   0     1513.73     1368.28     13.57 o
  10   0   0      193.91      195.48      3.72 o
  12   0   0     2060.05     1940.44     21.85 o
  14   0   0      782.12      785.38     10.75 o
  16   0   0      237.22      249.04      6.30 o
  18   0   0       32.88       30.13      4.41 o
  20   0   0     1362.83     1399.20     38.41 o
  22   0   0      136.32      131.70     12.70 o
  24   0   0      100.18       96.29     13.33 o
  26   0   0        8.77        9.85      7.65 o
   1   1   0       87.02       96.75      2.47 o
   2   1   0    12358.49    10829.73     82.58 o
   3   1   0     1391.88     1217.04     10.81 o
   4   1   0       74.10       67.80      2.88 o
   5   1   0     2017.35     1752.39     14.30 o
   6   1   0      953.68      836.02      7.33 o
   7   1   0        2.94        3.37      1.05 o
   8   1   0       71.01       71.87      1.83 o
   9   1   0        1.72       -0.55      1.08 o
  10   1   0      452.14      434.64      5.60 o
  11   1   0      256.37      265.01      3.83 o
  12   1   0        0.60       -2.08      1.39 o
  13   1   0       46.95       49.03      2.78 o
  14   1   0       10.06        8.38      1.72 o
  15   1   0       14.14       14.02      2.06 o
  16   1   0      101.30      102.15      3.86 o
  17   1   0        1.86        0.32      1.93 o
  18   1   0       71.24       65.45      3.20 o
  19   1   0       21.92       15.28      2.78 o
  20   1   0      116.43      130.70      5.26 o
  21   1   0        8.36       10.43      3.49 o
  22   1   0        0.34        2.84      3.53 o
  23   1   0        8.98        5.68      4.06 o
  24   1   0       12.11       11.05      4.69 o
  25   1   0       53.48       65.31      7.06 o
  26   1   0       29.48       29.25      7.63 o
   0   2   0       10.33       12.37      1.91 o
   1   2   0      148.38      154.58      2.98 o
   2   2   0      242.72      221.08      3.53 o
   3   2   0        2.65        6.79      1.93 o
   4   2   0       62.56       63.42      2.98 o
   5   2   0      815.44      741.13     13.55 o
   6   2   0      757.42      651.66     12.05 o
   7   2   0      127.22      123.34      5.60 o
   8   2   0      135.06      121.88      3.01 o
   9   2   0        9.73        7.97      1.60 o
  10   2   0       14.11       13.21      1.71 o
  11   2   0        0.14       -0.19      1.46 o
  12   2   0       16.35       13.11      1.94 o
  13   2   0       81.54       74.61      3.14 o
  14   2   0       86.22       86.32      3.19 o
  15   2   0       78.85       75.80      3.27 o
  16   2   0        0.05       -3.20      2.13 o
  17   2   0      141.56      139.54      6.46 o
  18   2   0       33.74       35.27      4.03 o
  19   2   0        0.11       -4.90      3.26 o
  20   2   0       20.51       21.49      3.98 o
  21   2   0        0.09        1.91      5.29 o
  22   2   0       39.23       51.61     14.87 o
  23   2   0       13.25       12.45      4.69 o
  24   2   0       15.77       12.54      5.72 o
   1   3   0        0.00        1.06      2.10 o
   2   3   0        3.66        6.67      1.95 o
   3   3   0       36.50       36.82      2.98 o
   4   3   0        1.00       -2.96      1.97 o
   5   3   0        4.92        5.49      2.25 o
   6   3   0       58.12       66.67      3.48 o
   7   3   0       90.64       85.10      4.00 o
   8   3   0       40.03       46.07      3.33 o
   9   3   0      184.66      214.13      7.32 o
  10   3   0        0.05       -5.28      3.53 o
  11   3   0        1.52        1.07      3.56 o
  12   3   0       59.06       49.34      3.52 o
  13   3   0       79.84       87.47      3.60 o
  14   3   0        0.33       -2.22      2.53 o
  15   3   0       11.88        7.60      3.95 o
  16   3   0        2.81       -1.40      3.15 o
  17   3   0        0.27        7.62      3.51 o
  18   3   0        1.76       -2.45      4.40 o
  19   3   0       17.39        9.15      4.85 o
  20   3   0        0.00       -4.27      4.14 o
  21   3   0        0.15       -2.38      4.95 o
   0   4   0        3.31        7.84      3.96 o
   1   4   0        1.26        4.11      2.71 o
   2   4   0        2.45       10.05      3.03 o
   3   4   0       74.96       88.52     10.50 o
   4   4   0        0.32        5.85      4.23 o
   5   4   0        0.09        3.99      4.49 o
   6   4   0        9.80       13.02      5.36 o
   7   4   0       15.21       18.10      5.44 o
   8   4   0       42.24       32.72      6.47 o
   9   4   0        4.37        6.48      5.92 o
  10   4   0       16.73       20.62      6.74 o
  11   4   0       33.87       31.00      7.29 o
  12   4   0        0.52        2.73      9.07 o
  13   4   0        0.46      -11.53      8.56 o
  14   4   0        7.77       17.85      5.03 o
   2   0   1       43.64       44.40      1.47 o
   4   0   1     6254.17     5736.46     48.61 o
   6   0   1      147.11      125.86      2.00 o
   8   0   1      128.49      110.22      2.12 o
  10   0   1       37.23       30.72      1.47 o
  12   0   1      150.43      150.52      3.31 o
  14   0   1      241.71      272.83      4.56 o
  16   0   1      126.54      126.15      4.04 o
  18   0   1      193.41      200.95      6.07 o
  20   0   1      181.28      191.93      6.15 o
  22   0   1       68.97       64.75      5.02 o
  24   0   1       12.32       20.02      5.10 o
  26   0   1        2.51        8.48      5.27 o
   0   1   1        8.20        7.61      1.18 o
   1   1   1      710.10      600.97     10.51 o
   2   1   1    12180.98    10677.34     58.16 o
   3   1   1    14616.68    12766.60     70.10 o
   4   1   1     3859.94     3461.81     18.46 o
   5   1   1     2257.59     1916.88     10.41 o
   6   1   1       92.89       97.17      1.44 o
   7   1   1        4.79        4.55      0.71 o
   8   1   1      125.91      134.98      1.83 o
   9   1   1      253.77      238.37      2.39 o
  10   1   1       17.00       17.79      1.01 o
  11   1   1       13.45       14.26      1.07 o
  12   1   1      298.14      308.11      3.27 o
  13   1   1        7.17        7.11      1.14 o
  14   1   1      137.73      150.78      2.67 o
  15   1   1      436.17      410.45      4.80 o
  16   1   1       94.47       93.20      3.29 o
  17   1   1      531.84      556.38      7.31 o
  18   1   1      102.53       94.45      4.87 o
  19   1   1       51.19       51.98      2.72 o
  20   1   1       48.56       48.07      2.94 o
  21   1   1       49.72       58.43      3.19 o
  22   1   1      154.00      164.67      4.87 o
  23   1   1       76.63       85.69      4.14 o
  24   1   1       22.67       27.94      3.76 o
  25   1   1        5.64        6.65      3.71 o
  26   1   1        9.21        6.13      4.62 o
   1   2   1       60.73       62.25      1.50 o
   2   2   1      177.27      214.49      4.73 o
   3   2   1     1007.60      997.34     10.91 o
   4   2   1     1468.23     1403.80     10.41 o
   5   2   1     1052.62     1034.27      8.10 o
   6   2   1     1334.11     1237.25      9.39 o
   7   2   1       35.83       32.34      2.01 o
   8   2   1       97.93       95.78      2.46 o
   9   2   1       27.32       29.10      1.39 o
  10   2   1      257.11      253.62      3.50 o
  11   2   1       31.76       29.41      2.10 o
  12   2   1        7.67        5.55      1.23 o
  13   2   1       29.23       32.90      1.66 o
  14   2   1       22.49       22.11      1.99 o
  15   2   1      173.50      177.72      4.60 o
  16   2   1       44.28       42.60      2.52 o
  17   2   1       46.97       46.61      3.24 o
  18   2   1       13.12       11.64      2.59 o
  19   2   1       22.41       26.59      3.27 o
  20   2   1       22.84       25.66      4.43 o
  21   2   1        1.28        2.74      3.25 o
  22   2   1        4.85        1.40      3.09 o
  23   2   1        1.91        9.12      4.29 o
  24   2   1        6.09        2.79      3.68 o
   0   3   1      129.62      138.64      2.99 o
   1   3   1      131.66      141.49      2.62 o
   2   3   1        7.64        7.91      1.55 o
   3   3   1       25.65       21.30      1.76 o
   4   3   1        9.94       13.54      1.68 o
   5   3   1       92.80       88.36      2.74 o
   6   3   1       49.70       52.28      2.53 o
   7   3   1       41.71       46.22      2.52 o
   8   3   1       20.32       19.79      2.28 o
   9   3   1       44.00       35.63      3.05 o
  10   3   1       47.75       47.92      2.96 o
  11   3   1      120.69      125.01      4.69 o
  12   3   1       21.01       19.71      2.27 o
  13   3   1       17.14       20.40      2.20 o
  14   3   1       62.49       60.76      2.90 o
  15   3   1        6.01        6.23      2.25 o
  16   3   1        0.43       -0.87      2.49 o
  17   3   1        0.24        1.51      2.59 o
  18   3   1        8.75       10.06      3.17 o
  19   3   1        3.38        7.05      3.06 o
  20   3   1       13.16       16.86      3.39 o
  21   3   1       11.40       16.14      4.04 o
   1   4   1       12.57       10.52      2.11 o
   2   4   1       27.09       25.57      3.18 o
   3   4   1        2.58        2.91      2.43 o
   4   4   1        2.53        6.85      3.17 o
   5   4   1        5.18        6.41      3.71 o
   6   4   1       10.80       12.21      3.72 o
   7   4   1       20.66       35.64      4.75 o
   8   4   1       13.55       12.28      3.96 o
   9   4   1       24.01       25.18      4.75 o
  10   4   1       88.79       99.37      6.44 o
  11   4   1       10.86       17.48      4.74 o
  12   4   1        7.11       -3.79      6.16 o
  13   4   1        9.52       16.95      3.95 o
  14   4   1        7.98        6.17      4.41 o
   0   0   2    12175.43    14316.06    155.03 o
   2   0   2     4409.45     4504.13     49.19 o
   4   0   2     2889.14     2772.72     31.07 o
   6   0   2      873.12      875.56      8.53 o
   8   0   2      115.18      124.35      2.94 o
  10   0   2     1454.66     1426.10     11.25 o
  12   0   2      488.42      522.66      6.14 o
  14   0   2      160.30      188.10      4.25 o
  16   0   2       71.31       72.68      3.34 o
  18   0   2      128.47      126.92      5.70 o
  20   0   2      238.92      277.37      6.72 o
  22   0   2      147.47      166.25      5.75 o
  24   0   2      156.64      172.12      8.08 o
  26   0   2        4.00       10.26      5.09 o
   1   1   2     2339.09     2012.64     11.01 o
   2   1   2     1507.97     1334.80      7.69 o
   3   1   2     1300.01     1109.69      7.26 o
   4   1   2       24.87       22.97      0.93 o
   5   1   2     1684.02     1476.92      8.23 o
   6   1   2      112.87      110.52      1.64 o
   7   1   2       91.90      105.44      1.69 o
   8   1   2      750.71      730.46      4.79 o
   9   1   2     1169.38     1138.56      6.86 o
  10   1   2      108.29       95.68      1.78 o
  11   1   2      563.59      552.56      4.49 o
  12   1   2      229.22      249.70      3.03 o
  13   1   2      113.73      102.25      2.26 o
  14   1   2      137.80      143.49      2.68 o
  15   1   2       20.31       19.79      1.61 o
  16   1   2       19.02       16.46      1.47 o
  17   1   2       83.39       72.65      2.26 o
  18   1   2      197.09      192.54      3.77 o
  19   1   2       57.18       62.43      2.88 o
  20   1   2        1.60       -3.22      2.15 o
  21   1   2       13.11        9.80      2.42 o
  22   1   2       13.19       11.60      2.65 o
  23   1   2       37.10       44.62      3.71 o
  24   1   2       13.38       10.20      3.13 o
  25   1   2        1.90        1.89      3.36 o
  26   1   2        9.49       12.23      4.70 o
   0   2   2      874.49      802.74      7.60 o
   1   2   2       15.33       16.17      5.68 o
   2   2   2      531.34      469.84      4.08 o
   3   2   2       40.56       49.90      3.24 o
   4   2   2      237.43      250.56      5.88 o
   5   2   2      519.78      508.71      4.97 o
   6   2   2      300.92      295.89      5.94 o
   7   2   2      967.84      904.68      7.62 o
   8   2   2      388.88      387.18      4.65 o
   9   2   2      190.11      193.01      2.90 o
  10   2   2      121.79      126.31      2.28 o
  11   2   2       23.70       21.71      1.80 o
  12   2   2      187.85      185.25      4.94 o
  13   2   2       47.98       54.26      2.21 o
  14   2   2      109.02      109.00      2.64 o
  15   2   2      233.78      238.15      4.76 o
  16   2   2      217.50      231.17      4.43 o
  17   2   2        3.99        0.47      2.05 o
  18   2   2       98.68       84.41      3.77 o
  19   2   2       37.52       36.33      3.34 o
  20   2   2        1.25        2.16      4.43 o
  21   2   2        0.22       -4.08      5.01 o
  22   2   2        9.02        9.97      3.48 o
  23   2   2        3.78        6.81      4.18 o
  24   2   2        2.98        5.52      3.73 o
   1   3   2       12.73        9.47      1.57 o
   2   3   2       25.65       19.73      1.49 o
   3   3   2       42.59       48.69      1.88 o
   4   3   2       85.71      100.47      3.15 o
   5   3   2       78.95       93.35      2.54 o
   6   3   2      119.28      117.48      2.68 o
   7   3   2      293.73      297.87      4.47 o
   8   3   2      309.21      333.59      5.41 o
   9   3   2      175.34      174.62      3.91 o
  10   3   2       85.96       85.83      2.70 o
  11   3   2        8.18        7.93      1.88 o
  12   3   2      154.55      167.96      5.23 o
  13   3   2      202.10      196.94      4.64 o
  14   3   2       16.54       20.54      2.34 o
  15   3   2        8.04        5.98      2.37 o
  16   3   2        8.35        4.49      2.55 o
  17   3   2        7.18        8.67      2.75 o
  18   3   2        1.50        0.44      2.99 o
  19   3   2        0.38        2.73      2.98 o
  20   3   2        7.85        5.31      3.40 o
   0   4   2        4.17        6.50      2.94 o
   1   4   2        6.75        7.56      2.33 o
   2   4   2        8.80        1.51      2.50 o
   3   4   2        9.14       11.24      3.02 o
   4   4   2        9.12        9.07      2.67 o
   5   4   2        5.27        4.32      2.48 o
   6   4   2        5.32       -1.08      3.16 o
   7   4   2       13.57        9.91      3.08 o
   8   4   2        9.23        9.32      3.34 o
   9   4   2        8.95        5.96      3.36 o
  10   4   2        4.29        5.69      4.44 o
  11   4   2       29.57       24.68      4.28 o
  12   4   2        1.38        0.16      3.79 o
  13   4   2        2.22        5.04      3.93 o
  14   4   2        8.04        1.63      4.99 o
   2   0   3     4192.62     4602.44     42.98 o
   4   0   3     2802.21     2889.76     32.72 o
   6   0   3     2666.36     2643.04     20.54 o
   8   0   3     1211.70     1235.04     10.90 o
  10   0   3     2298.04     2383.07     18.57 o
  12   0   3     1743.80     1805.11     16.14 o
  14   0   3      462.72      503.13      6.64 o
  16   0   3        9.32        8.58      2.04 o
  18   0   3      114.57      113.29      6.04 o
  20   0   3      371.78      410.61      8.05 o
  22   0   3       39.03       34.77      3.98 o
  24   0   3       13.28        2.87      4.32 o
  26   0   3        6.69        6.97      5.15 o
   0   1   3      101.28       95.37      2.24 o
   1   1   3      155.33      139.51      1.75 o
   2   1   3     1121.67      975.36      6.64 o
   3   1   3      118.83      129.67      1.81 o
   4   1   3      646.51      599.70      4.00 o
   5   1   3      572.68      531.00      3.86 o
   6   1   3      249.88      234.08      2.80 o
   7   1   3      304.30      297.08      2.72 o
   8   1   3      562.63      587.28      4.28 o
   9   1   3      618.84      662.26      5.01 o
  10   1   3      108.98      105.71      2.09 o
  11   1   3      113.61      119.48      2.35 o
  12   1   3       40.17       38.09      1.56 o
  13   1   3       30.86       31.64      1.50 o
  14   1   3      351.32      336.60      3.95 o
  15   1   3       21.23       21.03      1.51 o
  16   1   3       55.09       51.37      1.93 o
  17   1   3       76.64       76.63      2.80 o
  18   1   3      181.16      190.38      3.87 o
  19   1   3      166.64      178.90      4.30 o
  20   1   3        5.32        3.77      2.19 o
  21   1   3       24.35       19.51      2.55 o
  22   1   3       24.69       19.84      2.79 o
  23   1   3        8.14        8.37      3.15 o
  24   1   3       27.64       28.27      3.85 o
  25   1   3       17.32       21.19      4.01 o
  26   1   3        1.80       -5.97      3.98 o
   1   2   3       16.52       18.18      1.00 o
   2   2   3       21.09       23.50      1.40 o
   3   2   3      224.16      216.03      2.69 o
   4   2   3       49.08       52.77      1.66 o
   5   2   3      334.28      334.10      7.27 o
   6   2   3     1358.48     1267.19      9.44 o
   7   2   3      362.39      386.20      6.80 o
   8   2   3      157.96      160.15      2.66 o
   9   2   3      202.84      206.41      2.97 o
  10   2   3        0.54       -0.13      1.20 o
  11   2   3       65.55       72.36      2.33 o
  12   2   3      100.71      101.42      3.05 o
  13   2   3        0.83        4.00      1.51 o
  14   2   3       84.52       87.40      2.63 o
  15   2   3      352.14      360.35      5.48 o
  16   2   3       59.18       54.61      2.57 o
  17   2   3       60.79       56.27      3.32 o
  18   2   3        1.54        1.85      2.50 o
  19   2   3        2.31        4.11      3.00 o
  20   2   3        2.12       -0.98      4.52 o
  21   2   3        6.07        0.59      4.03 o
  22   2   3        4.20       -2.13      3.06 o
  23   2   3        1.80       -0.05      3.91 o
  24   2   3        4.36       -0.71      5.59 o
   0   3   3       54.02       50.57      2.51 o
   1   3   3       70.71       69.02      2.59 o
   2   3   3       27.79       22.70      2.01 o
   3   3   3       47.30       51.48      2.17 o
   4   3   3       51.84       50.88      2.04 o
   5   3   3       19.84       17.75      1.84 o
   6   3   3        8.65        5.70      1.86 o
   7   3   3        1.49        4.72      1.69 o
   8   3   3       11.88       10.47      1.86 o
   9   3   3        0.31        0.65      1.69 o
  10   3   3       54.03       48.14      4.25 o
  11   3   3       86.09       81.59      5.26 o
  12   3   3        2.47        4.84      2.07 o
  13   3   3       19.31       23.23      4.26 o
  14   3   3       16.09       19.58      4.93 o
  15   3   3       15.15       16.87      2.72 o
  16   3   3       18.80       13.69      3.23 o
  17   3   3       21.93       24.04      3.04 o
  18   3   3        3.05        4.65      3.15 o
  19   3   3        7.46        0.14      3.14 o
  20   3   3        1.41        3.96      3.44 o
   1   4   3        0.93       -0.42      2.02 o
   2   4   3       10.72        6.04      2.54 o
   3   4   3        0.37       -2.94      2.31 o
   4   4   3        5.52        8.67      2.44 o
   5   4   3        0.20       -2.49      2.64 o
   6   4   3        8.57        7.61      3.15 o
   7   4   3        9.39        8.96      3.22 o
   8   4   3       33.68       39.23      3.79 o
   9   4   3       20.35       19.85      3.60 o
  10   4   3      130.92      124.85      6.58 o
  11   4   3        2.93        0.11      3.71 o
  12   4   3       91.10       91.10      6.12 o
  13   4   3       23.29       26.06      4.73 o
   0   0   4     6999.56     7950.49     87.69 o
   2   0   4      168.20      192.46      3.03 o
   4   0   4      153.12      152.03      2.76 o
   6   0   4      490.73      520.49      5.45 o
   8   0   4      500.83      513.31      5.68 o
  10   0   4      426.18      400.21      5.61 o
  12   0   4      399.31      424.13      5.97 o
  14   0   4       77.64       81.55      3.19 o
  16   0   4       59.09       62.46      3.82 o
  18   0   4      147.84      159.39      6.93 o
  20   0   4       45.81       39.27      4.97 o
  22   0   4      279.77      282.68      8.71 o
  24   0   4        8.04        8.63      4.34 o
  26   0   4       16.37       26.20      6.07 o
   1   1   4      436.70      375.83      3.16 o
   2   1   4      588.31      514.05      3.91 o
   3   1   4     1661.79     1536.66      9.23 o
   4   1   4       36.53       33.62      1.23 o
   5   1   4       39.41       40.87      1.34 o
   6   1   4      499.96      525.23      4.00 o
   7   1   4      624.49      649.99      4.80 o
   8   1   4      639.53      620.50      5.08 o
   9   1   4      323.52      319.78      3.47 o
  10   1   4      319.14      335.86      3.75 o
  11   1   4       63.10       66.50      2.01 o
  12   1   4      334.91      372.48      5.01 o
  13   1   4      294.64      320.25      4.25 o
  14   1   4       83.53       99.05      2.84 o
  15   1   4        9.32        6.20      1.30 o
  16   1   4       27.63       28.57      1.73 o
  17   1   4       45.48       45.10      2.09 o
  18   1   4       27.63       30.01      2.31 o
  19   1   4       85.40       84.37      3.25 o
  20   1   4      218.90      227.16      5.05 o
  21   1   4        5.55        3.69      2.44 o
  22   1   4       26.17       26.77      3.48 o
  23   1   4       21.93       28.87      3.77 o
  24   1   4        9.04        8.35      3.70 o
  25   1   4        7.59        7.28      3.88 o
   0   2   4      418.01      390.85      4.90 o
   1   2   4      115.80      121.72      2.30 o
   2   2   4       34.27       35.57      1.80 o
   3   2   4       20.06       21.57      1.30 o
   4   2   4       67.19       69.82      2.10 o
   5   2   4      407.28      403.04      4.39 o
   6   2   4       31.17       38.55      1.67 o
   7   2   4       38.68       37.63      1.59 o
   8   2   4      197.55      209.47      3.25 o
   9   2   4       21.51       19.18      1.55 o
  10   2   4       14.95       11.39      1.40 o
  11   2   4        5.53        6.85      1.57 o
  12   2   4        9.85        2.77      1.59 o
  13   2   4        1.50        2.25      1.49 o
  14   2   4       10.84        4.29      2.12 o
  15   2   4       19.92       18.55      2.07 o
  16   2   4      182.53      174.39      4.75 o
  17   2   4       46.44       44.85      3.10 o
  18   2   4        2.15        1.13      3.24 o
  19   2   4       25.78       27.16      3.76 o
  20   2   4       26.31       24.92      5.44 o
  21   2   4       11.03       10.90      4.81 o
  22   2   4        4.88       10.24      3.45 o
  23   2   4        4.45        2.48      3.66 o
   1   3   4       41.77       46.34      1.74 o
   2   3   4       55.00       52.96      2.06 o
   3   3   4        7.74        8.56      1.76 o
   4   3   4       28.52       24.42      2.03 o
   5   3   4      117.25      132.36      3.21 o
   6   3   4       18.33       15.60      1.80 o
   7   3   4       36.02       38.74      2.96 o
   8   3   4       70.18       73.17      3.12 o
   9   3   4      182.57      189.33      7.09 o
  10   3   4      154.34      164.99      4.86 o
  11   3   4       89.78       95.27      3.63 o
  12   3   4       38.16       41.39      5.52 o
  13   3   4       33.90       25.61      5.06 o
  14   3   4       86.21       86.54      3.80 o
  15   3   4       33.05       37.44      3.79 o
  16   3   4        2.55        8.98      8.62 o
  17   3   4        1.91       -0.18      2.89 o
  18   3   4       13.25       13.78      3.49 o
  19   3   4        0.81       -1.02      3.40 o
  20   3   4        7.26        3.33      3.91 o
   0   4   4       28.90       22.16      3.90 o
   1   4   4       18.55       17.16      2.40 o
   2   4   4        8.60        6.58      2.56 o
   3   4   4        5.22       -0.53      2.58 o
   4   4   4        1.69        3.11      2.59 o
   5   4   4        6.71        7.51      2.69 o
   6   4   4        8.83        6.35      2.93 o
   7   4   4        7.89        6.49      3.11 o
   8   4   4       11.06       16.67      3.39 o
   9   4   4       21.06       16.96      3.40 o
  10   4   4        5.99        6.44      3.97 o
  11   4   4       16.23       18.87      4.37 o
  12   4   4        6.10        2.42      4.12 o
  13   4   4       10.32       17.98      4.35 o
   2   0   5     1839.92     2172.84     17.02 o
   4   0   5      173.75      180.81      3.60 o
   6   0   5     1010.07     1069.61     10.07 o
   8   0   5      219.15      235.54      4.15 o
  10   0   5     1650.79     1862.84     17.93 o
  12   0   5      268.87      287.19      6.62 o
  14   0   5      112.06      123.60      3.91 o
  16   0   5       11.30        7.70      2.25 o
  18   0   5       59.61       65.76      5.47 o
  20   0   5        8.28        5.77      2.98 o
  22   0   5      187.16      204.57      8.69 o
  24   0   5       33.64       20.92      5.18 o
  26   0   5        3.68        9.82      7.02 o
   0   1   5     1053.71     1020.63     10.69 o
   1   1   5      424.49      381.29      3.61 o
   2   1   5     1268.38     1177.47      8.94 o
   3   1   5      102.33       99.46      1.92 o
   4   1   5      542.51      515.37      4.11 o
   5   1   5      152.29      147.37      2.37 o
   6   1   5      640.94      661.53      7.01 o
   7   1   5      367.73      359.61      4.86 o
   8   1   5      194.93      203.04      2.97 o
   9   1   5       90.74       89.00      2.17 o
  10   1   5        7.32        8.51      1.35 o
  11   1   5       81.29       70.46      2.13 o
  12   1   5       45.08       47.55      2.47 o
  13   1   5       34.62       33.71      1.96 o
  14   1   5      137.27      146.91      3.30 o
  15   1   5      109.87      118.31      3.32 o
  16   1   5        6.31        5.61      1.70 o
  17   1   5       68.61       72.92      2.62 o
  18   1   5      117.64      113.70      3.38 o
  19   1   5       65.44       63.16      2.93 o
  20   1   5       21.64       27.37      2.77 o
  21   1   5        0.01       -0.02      2.37 o
  22   1   5       17.55       27.24      3.57 o
  23   1   5       40.12       47.44      4.35 o
  24   1   5       32.75       23.58      4.09 o
  25   1   5       22.40       20.78      4.42 o
   1   2   5      117.11      121.95      2.27 o
   2   2   5      100.19      114.99      3.06 o
   3   2   5      599.62      594.21      5.89 o
   4   2   5      279.03      298.83      4.90 o
   5   2   5      294.19      298.68      3.70 o
   6   2   5      152.05      162.44      2.86 o
   7   2   5      136.74      132.30      2.97 o
   8   2   5       76.30       76.42      2.15 o
   9   2   5      172.77      178.73      3.61 o
  10   2   5        0.71        0.69      1.46 o
  11   2   5       14.95       15.10      1.63 o
  12   2   5       26.24       27.45      1.87 o
  13   2   5       23.75       23.71      1.99 o
  14   2   5       11.24        7.86      2.05 o
  15   2   5        3.54        1.84      2.46 o
  16   2   5       46.52       39.33      3.09 o
  17   2   5      190.64      196.56      6.49 o
  18   2   5        4.35        7.03      3.21 o
  19   2   5       26.22       24.49      4.11 o
  20   2   5       30.56       38.94      5.69 o
  21   2   5        9.94        9.62      3.19 o
  22   2   5       16.87       22.09      4.08 o
  23   2   5        0.90        3.07      3.67 o
   0   3   5       48.27       39.70      4.85 o
   1   3   5        0.52        3.17      1.42 o
   2   3   5       87.44       97.15      2.40 o
   3   3   5       68.90       69.37      2.60 o
   4   3   5       37.67       40.44      1.79 o
   5   3   5       20.84       21.58      1.97 o
   6   3   5        4.74        5.07      1.84 o
   7   3   5       37.18       37.64      2.11 o
   8   3   5       33.65       35.61      2.39 o
   9   3   5       10.84        8.96      2.10 o
  10   3   5        4.80        2.76      2.65 o
  11   3   5       23.09       26.29      2.90 o
  12   3   5       18.98       18.51      3.48 o
  13   3   5        0.07        3.00      4.94 o
  14   3   5       13.41       19.98      7.15 o
  15   3   5        2.54        7.51      3.70 o
  16   3   5        2.88        6.71      3.48 o
  17   3   5        1.32        7.53      3.53 o
  18   3   5        3.90        3.30      3.33 o
  19   3   5        3.18       -0.11      3.57 o
   1   4   5        6.85        9.65      2.41 o
   2   4   5        2.70        0.49      2.34 o
   3   4   5        2.44        5.95      2.36 o
   4   4   5       17.95       22.36      2.81 o
   5   4   5        1.37       -1.76      3.18 o
   6   4   5        0.24        3.37      3.14 o
   7   4   5        1.43       -1.59      3.35 o
   8   4   5       32.30       24.73      3.99 o
   9   4   5        7.66        3.58      3.96 o
  10   4   5        2.83        3.43      3.56 o
  11   4   5        1.02       -5.69      3.79 o
   0   0   6     1825.92     2068.75     23.75 o
   2   0   6     5793.63     6954.84     57.22 o
   4   0   6       94.73      106.78      2.78 o
   6   0   6      270.51      336.50      4.76 o
   8   0   6      706.55      725.34     10.85 o
  10   0   6      330.97      328.62      6.37 o
  12   0   6       58.20       65.35      3.46 o
  14   0   6      336.35      331.31      7.64 o
  16   0   6      199.90      207.60      6.29 o
  18   0   6       70.88       58.72      4.56 o
  20   0   6      118.88      115.40      5.60 o
  22   0   6      164.47      144.62      8.34 o
  24   0   6        0.37        3.74      4.87 o
   1   1   6      407.28      416.68      4.81 o
   2   1   6       67.11       72.61      2.01 o
   3   1   6      293.80      274.41      3.35 o
   4   1   6      618.35      655.52      6.77 o
   5   1   6      693.28      651.63      5.70 o
   6   1   6       40.05       47.31      1.81 o
   7   1   6      336.70      325.38      4.03 o
   8   1   6      265.88      296.89      3.94 o
   9   1   6        4.87        3.93      1.45 o
  10   1   6      124.17      129.02      2.76 o
  11   1   6       16.41       15.54      2.15 o
  12   1   6      101.78      100.51      2.77 o
  13   1   6       55.76       57.27      2.35 o
  14   1   6       64.84       71.35      2.66 o
  15   1   6       48.01       50.66      2.41 o
  16   1   6       19.77       15.49      2.20 o
  17   1   6       55.30       60.38      3.14 o
  18   1   6      105.84      110.52      4.29 o
  19   1   6       17.39        9.89      2.34 o
  20   1   6       46.08       45.40      3.39 o
  21   1   6        2.78       -2.65      2.64 o
  22   1   6       10.08       10.65      3.19 o
  23   1   6       10.76       12.77      3.96 o
  24   1   6        6.60        5.81      3.85 o
   0   2   6      129.90      135.42      3.75 o
   1   2   6      120.07      123.39      2.51 o
   2   2   6       67.02       67.74      2.03 o
   3   2   6      121.05      120.42      2.62 o
   4   2   6      113.43      118.33      2.60 o
   5   2   6      144.74      159.12      2.92 o
   6   2   6      193.17      191.50      3.31 o
   7   2   6       25.89       28.20      1.77 o
   8   2   6       25.92       29.22      1.79 o
   9   2   6       22.27       22.60      1.77 o
  10   2   6       10.85       10.95      1.69 o
  11   2   6        4.40        4.00      1.68 o
  12   2   6       54.26       50.24      2.40 o
  13   2   6       10.55       12.28      2.08 o
  14   2   6      105.10      105.87      3.85 o
  15   2   6        0.59       -3.37      2.25 o
  16   2   6       25.78       29.37      3.19 o
  17   2   6       12.16       13.95      3.32 o
  18   2   6       66.90       77.52      4.42 o
  19   2   6       17.60       12.07      3.99 o
  20   2   6       12.46        3.10      5.14 o
  21   2   6       29.55       30.15      4.00 o
  22   2   6        2.20        5.58      3.90 o
   1   3   6       81.50       85.26      2.50 o
   2   3   6        2.41        7.30      1.56 o
   3   3   6        9.81        7.74      1.63 o
   4   3   6       13.12       14.43      1.84 o
   5   3   6        8.12        9.82      1.91 o
   6   3   6       43.20       48.07      2.50 o
   7   3   6        1.13        1.41      1.85 o
   8   3   6       38.00       37.37      3.62 o
   9   3   6       22.15       23.66      2.64 o
  10   3   6       17.86       18.71      3.49 o
  11   3   6        7.74        9.36      2.84 o
  12   3   6       48.72       58.32      4.44 o
  13   3   6       18.23       22.59      6.24 o
  14   3   6       10.73       19.95      9.39 o
  15   3   6       10.12       10.02      3.24 o
  16   3   6        1.77        9.94     10.73 o
  17   3   6        1.93       -3.33      3.44 o
  18   3   6        5.30        0.28      4.02 o
   0   4   6      104.77      109.72      5.60 o
   1   4   6       12.45       13.39      2.52 o
   2   4   6        7.37       18.46      2.73 o
   3   4   6       12.77       17.25      2.82 o
   4   4   6       50.66       46.31      3.35 o
   5   4   6       22.94       20.57      3.23 o
   6   4   6        3.88        4.57      2.93 o
   7   4   6        4.21        3.24      3.02 o
   8   4   6       10.29        5.40      3.24 o
   9   4   6        8.92       -0.73      3.21 o
  10   4   6        0.77        3.52      3.77 o
   2   0   7     1786.25     2237.43     21.07 o
   4   0   7       78.29       80.93      2.83 o
   6   0   7      434.34      506.53      8.28 o
   8   0   7       77.80       84.49      3.43 o
  10   0   7       54.85       54.08      3.32 o
  12   0   7      655.88      635.04     15.59 o
  14   0   7      351.01      359.27      8.32 o
  16   0   7      145.65      146.24      5.38 o
  18   0   7       55.83       49.37      4.15 o
  20   0   7       61.20       53.92      4.72 o
  22   0   7       22.83       24.28      5.28 o
  24   0   7        3.90        3.06      5.18 o
   0   1   7     1766.93     1914.28     26.25 o
   1   1   7      541.50      579.92      7.05 o
   2   1   7      134.47      126.96      2.75 o
   3   1   7      187.59      199.50      3.37 o
   4   1   7      760.52      745.14      6.33 o
   5   1   7      137.60      148.74      2.97 o
   6   1   7       10.37        8.63      1.66 o
   7   1   7       21.35       16.72      1.65 o
   8   1   7       70.09       77.99      2.46 o
   9   1   7       85.10       82.98      2.52 o
  10   1   7      170.48      177.87      3.68 o
  11   1   7      183.00      198.43      5.55 o
  12   1   7        8.22        5.38      1.58 o
  13   1   7       50.78       48.83      3.03 o
  14   1   7      159.00      157.41      3.84 o
  15   1   7        4.33        2.91      2.33 o
  16   1   7      225.95      217.01      5.33 o
  17   1   7       77.93       77.42      3.77 o
  18   1   7       14.43       16.13      2.89 o
  19   1   7       28.24       18.36      3.42 o
  20   1   7       44.90       47.38      3.51 o
  21   1   7       19.87       19.97      3.58 o
  22   1   7       12.74       11.55      4.04 o
  23   1   7       29.15       41.85      5.26 o
  24   1   7        3.65        8.34      4.45 o
   1   2   7       61.36       59.13      2.17 o
   2   2   7       24.23       29.71      1.78 o
   3   2   7       35.80       34.67      1.83 o
   4   2   7       26.97       32.99      1.89 o
   5   2   7        8.31       10.56      1.58 o
   6   2   7      135.39      140.04      3.07 o
   7   2   7      224.10      215.76      4.44 o
   8   2   7      113.28      115.81      3.02 o
   9   2   7       11.99        8.90      1.86 o
  10   2   7       20.96       16.84      1.94 o
  11   2   7        4.85        6.64      1.93 o
  12   2   7       61.85       60.29      2.88 o
  13   2   7        6.91        4.52      2.34 o
  14   2   7       48.09       43.16      3.48 o
  15   2   7        3.07        0.48      2.60 o
  16   2   7       16.11       19.06      3.17 o
  17   2   7       11.36       10.88      3.48 o
  18   2   7       17.71       12.27      3.49 o
  19   2   7       23.13       18.12      6.12 o
  20   2   7       15.22       10.68      3.44 o
  21   2   7        6.78        6.95      6.22 o
   0   3   7       61.11       61.20      3.90 o
   1   3   7       20.15       18.96      2.31 o
   2   3   7       87.62       99.03      3.40 o
   3   3   7      135.96      139.88      4.98 o
   4   3   7       12.27       12.87      2.37 o
   5   3   7       32.58       31.87      2.63 o
   6   3   7       21.17       20.55      2.37 o
   7   3   7       64.96       62.33      3.13 o
   8   3   7       13.55       13.09      2.40 o
   9   3   7       68.92       61.30      5.28 o
  10   3   7        2.59        2.66      3.62 o
  11   3   7       51.27       54.90      3.51 o
  12   3   7        8.05       11.61      5.20 o
  13   3   7        7.20       11.80      6.64 o
  14   3   7        4.70        8.13      9.66 o
  15   3   7        1.75        3.58      3.50 o
  16   3   7       14.40       13.78      4.23 o
  17   3   7        6.51       16.82      4.40 o
   1   4   7       17.03       17.62      2.87 o
   2   4   7       14.71       17.09      2.70 o
   3   4   7        0.52        4.30      2.64 o
   4   4   7       26.18       26.51      3.37 o
   5   4   7       18.36       22.39      4.70 o
   6   4   7        0.91        8.92      3.18 o
   7   4   7        6.82        8.27      3.27 o
   8   4   7        4.03        0.76      3.56 o
   0   0   8     1437.11     1742.18     25.53 o
   2   0   8     1022.81     1156.31     19.74 o
   4   0   8      294.42      339.56      6.54 o
   6   0   8      250.02      255.96      5.95 o
   8   0   8       29.78       30.91      2.74 o
  10   0   8      182.56      186.88      5.76 o
  12   0   8      425.93      428.39      8.76 o
  14   0   8      222.28      240.07      8.65 o
  16   0   8      302.95      292.88      9.59 o
  18   0   8      120.84      119.14      5.72 o
  20   0   8       20.04       23.24      4.60 o
  22   0   8       20.81       18.06      5.50 o
   1   1   8       10.52       10.04      1.76 o
   2   1   8      105.16      115.90      2.89 o
   3   1   8      392.11      389.18      4.80 o
   4   1   8       88.86       91.94      2.67 o
   5   1   8       21.35       25.76      2.57 o
   6   1   8        1.35        0.32      1.93 o
   7   1   8       81.73       75.67      2.68 o
   8   1   8        6.88        3.43      2.21 o
   9   1   8       26.09       25.09      2.05 o
  10   1   8      548.92      555.48      8.34 o
  11   1   8      289.35      260.76      8.01 o
  12   1   8      102.56      100.48      3.35 o
  13   1   8      110.39      109.09      5.01 o
  14   1   8      150.42      152.95      4.57 o
  15   1   8       59.61       50.89      3.98 o
  16   1   8        1.66        6.67      2.67 o
  17   1   8       82.98       90.69      4.26 o
  18   1   8       34.91       41.52      3.93 o
  19   1   8       17.12       11.11      3.37 o
  20   1   8       35.45       34.21      3.56 o
  21   1   8        1.10        4.68      3.48 o
  22   1   8       10.63       12.78      4.24 o
  23   1   8        0.88        8.62      4.57 o
   0   2   8       51.85       59.42      3.87 o
   1   2   8      204.13      208.66      4.79 o
   2   2   8        3.04        7.27      1.77 o
   3   2   8       78.82       77.58      2.70 o
   4   2   8       33.93       34.40      2.12 o
   5   2   8      109.84      115.07      2.96 o
   6   2   8      184.54      179.83      3.63 o
   7   2   8      266.09      269.55      5.74 o
   8   2   8      280.59      321.91      5.18 o
   9   2   8       52.40       50.89      2.60 o
  10   2   8       17.50       13.28      2.13 o
  11   2   8       90.49       94.75      3.57 o
  12   2   8       51.10       46.38      3.29 o
  13   2   8       64.39       63.60      4.13 o
  14   2   8      104.83       95.68      4.12 o
  15   2   8       15.75       23.21      3.40 o
  16   2   8       15.22        9.50      3.43 o
  17   2   8       43.73       35.60      4.81 o
  18   2   8       32.41       25.36      5.23 o
  19   2   8       18.10       17.80      5.29 o
  20   2   8        0.05       -1.75      7.48 o
   1   3   8       29.24       26.66      2.70 o
   2   3   8       51.03       50.47      3.03 o
   3   3   8       66.01       73.85      3.30 o
   4   3   8        3.13        5.17      2.39 o
   5   3   8       63.88       63.06      3.92 o
   6   3   8       82.81       90.76      3.51 o
   7   3   8       36.93       29.10      4.91 o
   8   3   8        0.54        2.10      2.46 o
   9   3   8        2.12        1.24      5.00 o
  10   3   8        5.91        7.53      3.25 o
  11   3   8        1.45        1.34      6.27 o
  12   3   8       21.50       24.27      4.97 o
  13   3   8       22.05       31.02     13.63 o
  14   3   8       19.83       16.84      4.26 o
  15   3   8       12.34       12.06      4.61 o
  16   3   8        6.22        0.69      4.62 o
   0   4   8       29.18       24.88      4.50 o
   1   4   8        9.02        9.28      2.90 o
   2   4   8       33.91       31.82      3.39 o
   3   4   8       11.46        9.67      3.11 o
   4   4   8       23.82       28.56      3.41 o
   5   4   8       19.49       16.38      3.22 o
   2   0   9        5.95        1.62      2.13 o
   4   0   9      162.74      199.83      5.62 o
   6   0   9      126.15      119.17      4.73 o
   8   0   9      438.55      433.22      9.28 o
  10   0   9      436.19      449.57      9.09 o
  12   0   9     1040.39     1054.76     20.37 o
  14   0   9      336.96      336.92     10.38 o
  16   0   9      252.85      248.63     10.17 o
  18   0   9       21.47       19.78      5.57 o
  20   0   9       19.22        7.13      4.73 o
  22   0   9        8.30       11.90      5.12 o
   0   1   9      234.93      237.16      6.57 o
   1   1   9      100.20      106.73      3.12 o
   2   1   9      124.55      129.83      3.55 o
   3   1   9      182.47      200.59      3.93 o
   4   1   9        4.96        5.09      1.73 o
   5   1   9      225.75      213.22      4.39 o
   6   1   9      327.56      336.28      7.50 o
   7   1   9       12.84        9.54      2.70 o
   8   1   9       80.94       70.00      3.60 o
   9   1   9      334.96      347.47      6.62 o
  10   1   9       95.11       93.90      4.23 o
  11   1   9      367.64      380.55      7.11 o
  12   1   9       23.95       15.25      2.79 o
  13   1   9        6.46        7.15      2.97 o
  14   1   9      282.03      286.65      7.26 o
  15   1   9       31.97       23.89      3.63 o
  16   1   9      103.80       83.74      4.41 o
  17   1   9        0.68        1.15      2.79 o
  18   1   9       16.32       11.36      3.70 o
  19   1   9       12.69       18.29      3.86 o
  20   1   9        9.75       13.67      4.02 o
  21   1   9        4.78        3.89      3.79 o
  22   1   9        5.93        2.18      4.45 o
   1   2   9       83.88       78.99      3.03 o
   2   2   9      182.93      189.04      4.83 o
   3   2   9      127.69      142.26      4.64 o
   4   2   9       82.33       86.83      3.16 o
   5   2   9       27.17       26.93      2.37 o
   6   2   9       73.50       69.79      3.02 o
   7   2   9       59.81       58.32      2.83 o
   8   2   9      205.85      199.70      4.86 o
   9   2   9       95.56       89.95      3.48 o
  10   2   9      150.49      157.76      5.50 o
  11   2   9       90.85       95.50      4.01 o
  12   2   9       82.36       87.92      4.11 o
  13   2   9       19.50       11.18      3.00 o
  14   2   9       34.60       28.97      3.70 o
  15   2   9       29.87       32.56      4.04 o
  16   2   9        6.75        3.01      4.12 o
  17   2   9        5.54        3.08      3.68 o
  18   2   9       30.04       24.98      5.22 o
  19   2   9        3.54        5.90      4.53 o
   0   3   9      130.81      134.26      6.41 o
   1   3   9       64.49       52.62      3.44 o
   2   3   9       16.72       14.37      2.79 o
   3   3   9       17.26       16.69      2.90 o
   4   3   9       56.11       61.90      3.60 o
   5   3   9       39.25       38.95      3.60 o
   6   3   9        9.23        9.69      3.53 o
   7   3   9        5.95        5.80      4.76 o
   8   3   9       21.93       20.99      5.82 o
   9   3   9       30.16       34.46     11.32 o
  10   3   9        5.02       17.65      8.19 o
  11   3   9       26.96       23.93     11.77 o
  12   3   9        5.59        6.72      4.32 o
  13   3   9        2.05       11.30      4.60 o
  14   3   9        0.94        1.80      4.56 o
   0   0  10      610.68      591.81     11.85 o
   2   0  10      564.54      654.58      9.95 o
   4   0  10      165.98      181.32      7.46 o
   6   0  10      130.41      136.46      5.34 o
   8   0  10     1451.78     1476.30     42.39 o
  10   0  10       56.30       57.93      4.67 o
  12   0  10      518.37      518.01     13.20 o
  14   0  10      142.02      135.59      7.76 o
  16   0  10        5.77        4.72      4.76 o
  18   0  10        6.64       -6.46      4.51 o
  20   0  10       35.20       31.81      5.57 o
   1   1  10       72.87       75.70      3.07 o
   2   1  10       34.02       35.65      2.45 o
   3   1  10       18.35       17.23      2.12 o
   4   1  10      248.27      281.01      6.73 o
   5   1  10      466.03      456.97      6.62 o
   6   1  10      231.01      219.50      5.06 o
   7   1  10      160.75      139.88      4.21 o
   8   1  10      197.27      201.07      4.95 o
   9   1  10      116.72      118.59      4.19 o
  10   1  10      395.78      442.51      9.46 o
  11   1  10      146.27      136.22      4.87 o
  12   1  10      155.60      162.13      6.53 o
  13   1  10      142.35      136.40      5.13 o
  14   1  10       61.19       52.93      4.36 o
  15   1  10       95.18       94.37      4.65 o
  16   1  10        6.09        5.26      3.27 o
  17   1  10       34.73       30.68      4.05 o
  18   1  10       15.26       12.16      3.88 o
  19   1  10        6.63       15.65      4.12 o
  20   1  10        2.03        2.48      4.79 o
   0   2  10       36.10       35.54      3.85 o
   1   2  10       78.65       93.25      3.79 o
   2   2  10      110.24      133.98      4.30 o
   3   2  10       83.82       91.86      4.32 o
   4   2  10        6.24        7.95      2.43 o
   5   2  10       17.96       15.94      3.12 o
   6   2  10        2.34       -1.81      2.39 o
   7   2  10        6.94       10.12      2.45 o
   8   2  10       80.02       74.96      3.81 o
   9   2  10        9.65       12.30      2.81 o
  10   2  10       21.88       17.27      3.11 o
  11   2  10       11.42        8.69      2.96 o
  12   2  10        5.19       -0.18      2.86 o
  13   2  10       51.99       40.18      5.59 o
  14   2  10       22.09       12.05      3.75 o
  15   2  10        5.88       -4.31      3.63 o
  16   2  10       11.90        8.35      4.18 o
  17   2  10       14.36       18.99      5.18 o
  18   2  10        8.19        4.29      4.84 o
   1   3  10       71.88       71.07      4.12 o
   2   3  10       22.49       23.27      3.41 o
   3   3  10       16.88        9.16      3.16 o
   4   3  10       34.10       30.38      3.36 o
   5   3  10       10.04        7.31      3.10 o
   6   3  10       48.65       54.72     13.49 o
   7   3  10       15.05       15.67      3.67 o
   8   3  10       21.02       18.47      4.36 o
   9   3  10        2.18       -0.37      3.91 o
  10   3  10       17.71        4.99      4.71 o
  11   3  10       17.59       15.32      4.97 o
  12   3  10        3.16        4.08      4.56 o
   2   0  11       24.89       30.24      3.38 o
   4   0  11      271.89      313.57      9.54 o
   6   0  11      110.45      107.42      8.23 o
   8   0  11      985.95     1051.12     20.09 o
  10   0  11       83.93       76.92      6.81 o
  12   0  11      102.58      100.56      6.97 o
  14   0  11        3.52        6.14      4.87 o
  16   0  11       66.03       60.72      6.89 o
  18   0  11        5.00        4.74      5.41 o
  20   0  11       30.28       23.52      5.88 o
   0   1  11       95.97       86.19      7.71 o
   1   1  11       53.28       62.86      3.55 o
   2   1  11      101.98      107.78      5.64 o
   3   1  11       52.78       49.41      2.97 o
   4   1  11      209.62      218.20      5.80 o
   5   1  11      199.04      187.13      4.88 o
   6   1  11      105.20      100.27      4.18 o
   7   1  11       92.12       88.37      6.03 o
   8   1  11       22.86       18.54      3.89 o
   9   1  11       65.34       57.95      4.64 o
  10   1  11       78.25       74.74      4.20 o
  11   1  11       65.08       56.94      4.09 o
  12   1  11        0.31       -4.43      2.95 o
  13   1  11       35.52       32.16      3.96 o
  14   1  11       17.33       14.10      3.62 o
  15   1  11       23.00       19.16      3.98 o
  16   1  11       32.69       26.14      4.14 o
  17   1  11        3.06       10.75      4.17 o
  18   1  11        8.34        8.18      4.16 o
  19   1  11        4.56        5.21      4.43 o
   1   2  11       44.46       40.34      4.36 o
   2   2  11      164.66      166.65      6.97 o
   3   2  11      223.60      228.31      7.12 o
   4   2  11       78.03       82.60      4.72 o
   5   2  11       27.10       29.89      4.82 o
   6   2  11      168.43      163.01      5.71 o
   7   2  11       58.27       71.24      6.42 o
   8   2  11       20.06       21.60      4.66 o
   9   2  11       87.80       84.71      7.05 o
  10   2  11       11.40       10.57      3.19 o
  11   2  11       15.05       14.22      3.85 o
  12   2  11       39.09       44.91      7.60 o
  13   2  11       19.08        9.17      4.24 o
  14   2  11       31.12       37.09      4.93 o
  15   2  11        7.35        7.33      4.52 o
  16   2  11        7.87        5.82      4.79 o
   0   3  11       90.56       90.05      6.60 o
   1   3  11        0.41       -1.10      3.30 o
   2   3  11        9.63       18.24      3.67 o
   3   3  11        1.67        2.17      3.73 o
   4   3  11       30.74       23.74      3.98 o
   5   3  11        7.50        6.89      4.12 o
   6   3  11        6.65       11.00      4.50 o
   7   3  11        8.03        2.95      4.55 o
   8   3  11        5.66        1.71      4.28 o
   9   3  11        1.08       -2.37      4.65 o
  10   3  11        3.40       -0.56      5.08 o
   0   0  12      338.55      339.33     12.79 o
   2   0  12      133.71      134.48      8.47 o
   4   0  12      269.38      270.02     10.64 o
   6   0  12      138.91      147.93      8.04 o
   8   0  12      255.70      271.16     10.94 o
  10   0  12       25.33       19.92      5.35 o
  12   0  12        8.85        3.49      4.65 o
  14   0  12       17.06       17.45      5.46 o
  16   0  12       50.95       43.27      6.81 o
  18   0  12       22.45       18.91      6.35 o
   1   1  12       35.48       30.65      5.90 o
   2   1  12       52.89       47.46      4.49 o
   3   1  12       11.22       15.25      4.06 o
   4   1  12       13.69       14.02      3.40 o
   5   1  12      137.26      144.17      5.78 o
   6   1  12      315.32      319.41      7.74 o
   7   1  12       23.37       17.53      3.37 o
   8   1  12       33.06       29.87      4.67 o
   9   1  12       78.97       70.63      5.32 o
  10   1  12        5.32        5.95      3.91 o
  11   1  12       95.65       97.58      5.74 o
  12   1  12       22.96       26.47      3.95 o
  13   1  12       27.61       32.23      4.39 o
  14   1  12        1.88       -3.65      3.59 o
  15   1  12        6.96        6.95      3.98 o
  16   1  12        5.06        9.14      4.23 o
  17   1  12       23.41       16.76      4.90 o
   0   2  12       85.36      108.87     20.28 o
   1   2  12       44.51       40.74      5.18 o
   2   2  12        5.74        9.24      4.92 o
   3   2  12       28.34       23.47      3.39 o
   4   2  12       27.94       30.49      3.66 o
   5   2  12        7.73        7.01      4.92 o
   6   2  12       10.54        5.83      4.59 o
   7   2  12       13.67       12.43      4.33 o
   8   2  12        5.72        1.44      3.65 o
   9   2  12        9.64        3.10      4.21 o
  10   2  12       17.14       15.79      4.93 o
  11   2  12       12.16       17.01      9.99 o
  12   2  12        3.39       13.60      5.46 o
  13   2  12        7.63        5.98     10.62 o
  14   2  12        9.49       20.71      5.57 o
   1   3  12       95.94       80.57      6.45 o
   2   3  12        8.70       15.12      4.68 o
   3   3  12       26.70       36.27      4.78 o
   4   3  12        8.84        8.26      4.24 o
   5   3  12       40.63       33.86      5.13 o
   6   3  12        1.16        0.49      4.67 o
   2   0  13       70.82       89.37     13.45 o
   4   0  13      103.59       78.84      7.90 o
   6   0  13      171.60      156.88      9.20 o
   8   0  13      119.44       95.07      8.23 o
  10   0  13      265.78      288.81     12.58 o
  12   0  13       18.47       14.56      6.39 o
  14   0  13       71.14       50.80      7.15 o
  16   0  13       13.62       16.41      6.44 o
   0   1  13      105.94      106.88      8.74 o
   1   1  13       41.73       37.18      4.68 o
   2   1  13       65.76       61.40      6.99 o
   3   1  13       24.66       18.82      7.26 o
   4   1  13      124.91      126.13      6.86 o
   5   1  13        9.52       10.96      3.28 o
   6   1  13        1.56       -4.56      3.04 o
   7   1  13       17.39       17.64      3.57 o
   8   1  13       45.46       45.84      4.84 o
   9   1  13       18.59       13.34      3.89 o
  10   1  13       11.68        9.97      3.75 o
  11   1  13       70.94       74.83     12.97 o
  12   1  13       25.05       27.04      4.77 o
  13   1  13        2.13       -2.70      3.99 o
  14   1  13        1.45        2.35      4.41 o
  15   1  13        7.02       14.74      4.72 o
   1   2  13       22.36       31.58      4.89 o
   2   2  13       52.80       39.21      4.39 o
   3   2  13        9.64       11.78     12.83 o
   4   2  13       34.10       21.73     13.17 o
   5   2  13        8.93       17.97     16.75 o
   6   2  13        1.13        6.41     14.38 o
   7   2  13        6.05       25.59     17.91 o
   8   2  13        2.65       28.64     21.05 o
   9   2  13       22.74       30.68     19.98 o
  10   2  13        7.26       14.12      9.88 o
  11   2  13       11.12       12.39     15.49 o
   0   0  14       65.33       49.27     22.27 o
   2   0  14       87.05       96.68     11.76 o
   4   0  14       56.83       57.43     10.01 o
   6   0  14       33.37       26.15      8.89 o
   8   0  14       17.34        8.27      8.42 o
  10   0  14       47.43       45.62      6.92 o
  12   0  14        4.17       -0.05      6.16 o
  14   0  14       27.39       39.60      7.49 o
   1   1  14       44.56       54.65      6.99 o
   2   1  14       18.11       34.58      9.82 o
   3   1  14        1.85        3.91      8.25 o
   4   1  14       25.40       26.67      8.91 o
   5   1  14       21.59       21.80      8.94 o
   6   1  14       29.77       24.46      4.12 o
   7   1  14        4.97        8.41      3.71 o
   8   1  14       28.01       19.63      4.04 o
   9   1  14        1.75        1.21      4.88 o
  10   1  14        3.59        2.62      4.29 o
  11   1  14        2.44       12.31      4.46 o
  12   1  14       54.83       68.90      6.11 o
   0   2  14       49.12       46.44     10.57 o
   1   2  14        7.39       12.06      5.39 o
   2   2  14       23.24       22.40      4.79 o
   3   2  14        4.77        6.37      4.31 o
   4   2  14        1.42        8.79      5.28 o
   5   2  14        1.01        1.39      5.06 o
   6   2  14       22.12       28.66      6.30 o
   7   2  14       42.78       43.91      7.03 o
   2   0  15       14.58       20.68      8.78 o
   4   0  15       16.63       10.97      6.60 o
   6   0  15       49.52       59.35      7.60 o
   8   0  15        6.71        4.44      5.84 o
  10   0  15       45.93       49.66      7.72 o
   0   1  15       20.32        8.26      6.83 o
   1   1  15        3.93       -6.62      4.42 o
   2   1  15        9.01        6.20      5.24 o
   3   1  15        9.65        4.39      9.68 o
   4   1  15       20.61       19.54      4.52 o
   5   1  15       21.96       20.00      9.81 o
   6   1  15        0.71       11.73     15.01 o
   7   1  15        7.41       20.94     12.30 o
   8   1  15       13.92       14.77      5.07 o
   2   0  16        1.47       24.13     27.07 o
   4   0  16        2.20       23.56      6.34 o
 
